# Supplementary material for: Familial Alzheimer’s Disease Neurons Bearing Mutations in PSEN1 Display Increased Calcium Responses to AMPA as an Early Calcium Dysregulation Phenotype
Source: Life (Basel). 2024 May 12;14(5):625. doi: 10.3390/life14050625 (PMC11123496; doi:10.3390/life14050625)
Supplement: Supplementary file 1 [file life-14-00625-s001.zip]

Archive with 1 entries (1 files):
- life-2914967-supplementary.pdf
